# Supplementary material for: Activation of Nrf2 by Lithospermic Acid Ameliorates Myocardial Ischemia and Reperfusion Injury by Promoting Phosphorylation of AMP-Activated Protein Kinase α (AMPKα)
Source: Front Pharmacol. 2021 Nov 26;12:794982. doi: 10.3389/fphar.2021.794982 (PMC8661697; doi:10.3389/fphar.2021.794982)
Supplement: Supplementary file 1 [file DataSheet1.ZIP]

Archive with 11 entries (11 files):
- Data analysis.xlsx
- EB and TTC.zip
- Echo.zip
- h9c2 cell morphology.zip
- IF.zip
- IHC.zip
- PCR.zip
- Pressure volume.zip
- ROS.zip
- TUNEL.zip
- WB bands.zip
