# Supplementary material for: Activation of Nrf2 by Lithospermic Acid Ameliorates Myocardial Ischemia and Reperfusion Injury by Promoting Phosphorylation of AMP-Activated Protein Kinase α (AMPKα)
Source: Front Pharmacol. 2021 Nov 26;12:794982. doi: 10.3389/fphar.2021.794982 (PMC8661697; doi:10.3389/fphar.2021.794982)
Supplement: Supplementary file 1 [file DataSheet1.ZIP › Data analysis.xlsx]

## Sheet: Fig.1
AAR/LV area(%)
I/R-NS	I/R-LA					Table Analyzed	AAR/LV
48	53
45	52					Column B	Data Set-B
55	48					vs.	vs.
43	48					Column A	Data Set-A
49	42
53	55					Unpaired t test
						P value	0.7615
						P value summary	ns
						Significantly different (P < 0.05)?	No
						One- or two-tailed P value?	Two-tailed
						t, df	t=0.3119, df=10
Infarct/AAR area(%)
I/R-NS	I/R-LA					Table Analyzed	Infarct area
45	24
56	32					Column B	Data Set-B
38	27					vs.	vs.
47	27					Column A	Data Set-A
47	22
55	40					Unpaired t test
						P value	0.0005
						P value summary	***
						Significantly different (P < 0.05)?	Yes
						One- or two-tailed P value?	Two-tailed
						t, df	t=5.075, df=10
plasma TnT						Table Analyzed	TnT
Sham		I/R
NS	LA	NS	LA			Two-way ANOVA	Ordinary
0.0194	0.0093	0.0231	0.0211			Alpha	0.05
0.0087	0.0086	0.0224	0.0157
0.0089	0.0094	0.0184	0.0132			Source of Variation	% of total variation	P value	P value summary	Significant?
0.0094	0.0164	0.0145	0.0125			Interaction	5.448	0.1391	ns	No
0.0123	0.0144	0.0243	0.0137			Row Factor	41.89	0.0004	***	Yes
0.0142	0.0132	0.0234	0.0201			Column Factor	6.754	0.1017	ns	No
						ANOVA table	SS	DF	MS	F (DFn, DFd)	P value
						Interaction	3.314e-05	1	3.314e-05	F (1, 20) = 2.374	P=0.1391
						Row Factor	0.0002548	1	0.0002548	F (1, 20) = 18.25	P=0.0004
						Column Factor	4.108e-05	1	4.108e-05	F (1, 20) = 2.943	P=0.1017
						Residual	0.0002792	20	1.396e-05
plasma CK-MB						Table Analyzed	CK-MB
Sham		I/R
197	204	398	248			Two-way ANOVA	Ordinary
178	189	329	335			Alpha	0.05
183	195	403	326
202	198	453	364			Source of Variation	% of total variation	P value	P value summary	Significant?
214	212	414	369			Interaction	3.989	0.0087	**	Yes
212	186	418	328			Row Factor	82.52	<0.0001	****	Yes
						Column Factor	4.061	0.0082	**	Yes
						ANOVA table	SS	DF	MS	F (DFn, DFd)	P value
						Interaction	8177	1	8177	F (1, 20) = 8.460	P=0.0087
						Row Factor	169176	1	169176	F (1, 20) = 175.0	P<0.0001
						Column Factor	8325	1	8325	F (1, 20) = 8.613	P=0.0082
						Residual	19332	20	966.6

## Sheet: Fig.2
									Table Analyzed	LVEF%
LVEF
Sham		I/R							Two-way ANOVA	Ordinary
NS	LA	NS	LA						Alpha	0.05
81	82	56	67
76	79	62	72						Source of Variation	% of total variation	P value	P value summary	Significant?
80	75	55	57						Interaction	4.024	0.0153	*	Yes
83	82	53	48						Row Factor	66.71	<0.0001	****	Yes
77	88	48	72						Column Factor	5.117	0.0068	**	Yes
76	81	55	58
69	80	48	69						ANOVA table	SS (Type III)	DF	MS	F (DFn, DFd)	P value
83	78	60	62						Interaction	231.4	1	231.4	F (1, 38) = 6.455	P=0.0153
84	69	57	74						Row Factor	3836	1	3836	F (1, 38) = 107.0	P<0.0001
83	84	58	64						Column Factor	294.3	1	294.3	F (1, 38) = 8.209	P=0.0068
		57	76						Residual	1362	38	35.85
LVFS									Table Analyzed	LVFS%
Sham		I/R
NS	LA	NS	LA						Two-way ANOVA	Ordinary
42	42	24	34						Alpha	0.05
43	40	25	35
40	43	25	36						Source of Variation	% of total variation	P value	P value summary	Significant?
38	38	27	41						Interaction	6.486	0.0013	**	Yes
39	47	24	33						Row Factor	69.24	<0.0001	****	Yes
51	43	28	32						Column Factor	3.503	0.0145	*	Yes
47	40	33	27
45	45	32	28						ANOVA table	SS (Type III)	DF	MS	F (DFn, DFd)	P value
44	44	28	32						Interaction	149.1	1	149.1	F (1, 38) = 12.15	P=0.0013
42	39	26	33						Row Factor	1592	1	1592	F (1, 38) = 129.7	P<0.0001
									Column Factor	80.54	1	80.54	F (1, 38) = 6.560	P=0.0145
									Residual	466.5	38	12.28
LVIDs									Table Analyzed	LVIDs
Sham		I/R
NS	LA	NS	LA						Two-way ANOVA	Ordinary
2.3	2.1	4.1	2.9						Alpha	0.05
2.5	2.2	3.5	3.2
2.1	2.4	3.8	3						Source of Variation	% of total variation	P value	P value summary	Significant?
2	2.5	3.9	2.8						Interaction	5.997	0.0003	***	Yes
2.2	2.3	4.2	2.9						Row Factor	76.67	<0.0001	****	Yes
2.5	2.2	3.2	3						Column Factor	4.014	0.0022	**	Yes
2.3	1.8	3.5	3.1
2.1	2	3.6	3.1						ANOVA table	SS	DF	MS	F (DFn, DFd)	P value
2	2.3	3.8	3.3						Interaction	1.089	1	1.089	F (1, 36) = 16.21	P=0.0003
1.8	2.6	3.3	3.6						Row Factor	13.92	1	13.92	F (1, 36) = 207.3	P<0.0001
									Column Factor	0.729	1	0.729	F (1, 36) = 10.85	P=0.0022
									Residual	2.418	36	0.06717
ESV									Table Analyzed	ESV
I/R-NS	I/R-LA
24	25								Column B	Data Set-B
25	22								vs.	vs.
27	19								Column A	Data Set-A
29	17
31	27								Unpaired t test
26	24								P value	0.0016
27	18								P value summary	**
23	24								Significantly different (P < 0.05)?	Yes
26	23								One- or two-tailed P value?	Two-tailed
31	17								t, df	t=3.714, df=18
EDV									Table Analyzed	EDV
I/R-NS	I/R-LA
31	22								Column B	Data Set-B
26	21								vs.	vs.
33	20								Column A	Data Set-A
28	22
27	19								Unpaired t test
28	18								P value	<0.0001
29	26								P value summary	****
26	23								Significantly different (P < 0.05)?	Yes
27	22								One- or two-tailed P value?	Two-tailed
24	20								t, df	t=6.053, df=18

## Sheet: Fig.3
									Table Analyzed	HNE
4-HNE score
Sham		I/R							Two-way ANOVA	Ordinary
NS	LA	NS	LA						Alpha	0.05
2	1.9	22	10
2.3	2.2	16	8						Source of Variation	% of total variation	P value	P value summary	Significant?
1.7	2	24	9						Interaction	10.01	<0.0001	****	Yes
2.2	2.1	27	12						Row Factor	73.49	<0.0001	****	Yes
2	2.8	25	14						Column Factor	9.535	<0.0001	****	Yes
1.9	1.9	22	17
									ANOVA table	SS	DF	MS	F (DFn, DFd)	P value
									Interaction	185.9	1	185.9	F (1, 20) = 28.72	P<0.0001
									Row Factor	1365	1	1365	F (1, 20) = 210.9	P<0.0001
									Column Factor	177.1	1	177.1	F (1, 20) = 27.36	P<0.0001
									Residual	129.5	20	6.474
DHE indensity									Table Analyzed	F3 DHE
Sham		I/R
NS	LA	NS	LA						Two-way ANOVA	Ordinary
1.029	1.0282	4.4299	2.2938						Alpha	0.05
1.1938	0.9288	3.9589	1.9309
0.9374	1.0023	3.8879	2.2984						Source of Variation	% of total variation	P value	P value summary	Significant?
1.0038	0.9738	5.3884	3.308						Interaction	8.129	0.0028	**	Yes
0.8378	1.1837	6.6928	3.9284						Row Factor	70.55	<0.0001	****	Yes
0.9028	1.0938	5.3874	4.2084						Column Factor	7.327	0.0041	**	Yes
									ANOVA table	SS	DF	MS	F (DFn, DFd)	P value
									Interaction	6.084	1	6.084	F (1, 20) = 11.62	P=0.0028
									Row Factor	52.8	1	52.8	F (1, 20) = 100.9	P<0.0001
									Column Factor	5.483	1	5.483	F (1, 20) = 10.47	P=0.0041
									Residual	10.47	20	0.5235
					P47 indensity				Table Analyzed
					Sham		I/R
					NS	LA	NS	LA	Two-way ANOVA	Ordinary
					1.0284	1.0039	3.3293	1.1283	Alpha	0.05
					0.9029	1.0384	2.2984	2.0193
					1.1483	1.1722	2.9309	1.847	Source of Variation	% of total variation	P value	P value summary	Significant?
					0.9216	0.8021	2.7748	1.4859	Interaction	33.29	<0.0001	****	Yes
									Row Factor	24.68	<0.0001	****	Yes
					SOD2 indensity				Column Factor	32.09	<0.0001	****	Yes
					Sham		I/R
					NS	LA	NS	LA	ANOVA table	SS	DF	MS	F (DFn, DFd)	P value
					1.1273	1.1029	0.6284	0.8827	Interaction	8.551	6	1.425	F (6, 36) = 20.10	P<0.0001
					1.1029	0.9485	0.4938	0.9137	Row Factor	6.339	2	3.17	F (2, 36) = 44.70	P<0.0001
					0.8193	0.9503	0.5173	0.7193	Column Factor	8.241	3	2.747	F (3, 36) = 38.74	P<0.0001
					0.9738	1.0184	0.6633	0.5938	Residual	2.553	36	0.07091
					GP91 indensity
					Sham		I/R
					NS	LA	NS	LA
					0.9082	0.9828	2.9384	1.8372
					0.9182	1.0029	2.2748	2.0019
					1.0635	0.8738	3.329	1.7948
					1.1392	1.1284	2.0192	1.5362
TUNEL positive cells									Table Analyzed	TUNEL
Sham		I/R
NS	LA	NS	LA						Two-way ANOVA	Ordinary
2	1	16	7						Alpha	0.05
1	2	18	8
2	2	14	5						Source of Variation	% of total variation	P value	P value summary	Significant?
4	2	15	6						Interaction	9.313	0.0001	***	Yes
3	1	16	8						Row Factor	67.89	<0.0001	****	Yes
3	2	10	10						Column Factor	14.55	<0.0001	****	Yes
									ANOVA table	SS	DF	MS	F (DFn, DFd)	P value
									Interaction	66.67	1	66.67	F (1, 20) = 22.60	P=0.0001
									Row Factor	486	1	486	F (1, 20) = 164.7	P<0.0001
									Column Factor	104.2	1	104.2	F (1, 20) = 35.31	P<0.0001
									Residual	59	20	2.95
Caspase3 activity									Table Analyzed	CASPASE-3
Sham		I/R
NS	LA	NS	LA						Two-way ANOVA	Ordinary
1.0283	0.9288	3.3827	2.2384						Alpha	0.05
1.0028	1.0288	2.6823	2.0938
0.9648	1.0638	2.1083	1.7382						Source of Variation	% of total variation	P value	P value summary	Significant?
0.9283	0.9384	2.6987	1.8083						Interaction	9.52	0.0004	***	Yes
1.0839	1.0728	3.0029	1.7982						Row Factor	76.9	<0.0001	****	Yes
0.9584	1.0094		1.4873						Column Factor	9.01	0.0005	***	Yes
									ANOVA table	SS (Type III)	DF	MS	F (DFn, DFd)	P value
									Interaction	1.227	1	1.227	F (1, 19) = 18.32	P=0.0004
									Row Factor	9.913	1	9.913	F (1, 19) = 148.0	P<0.0001
									Column Factor	1.162	1	1.162	F (1, 19) = 17.34	P=0.0005
									Residual	1.273	19	0.06699
									Table Analyzed	c-caspase-3						Table Analyzed	Data 57
				c-caspase-3/GAPDH
				Sham		I/R			Two-way ANOVA	Ordinary						Two-way ANOVA	Ordinary
				NS	LA	NS	LA		Alpha	0.05						Alpha	0.05
				1.0385	1.0648	3.0293	1.2984
				1.1329	1.1726	2.4837	1.6894		Source of Variation	% of total variation	P value	P value summary	Significant?			Source of Variation	% of total variation	P value	P value summary	Significant?
				0.9284	0.9029	2.5019	1.4857		Interaction	17.67	<0.0001	****	Yes			Interaction	0.7896	0.1509	ns	No
				0.9029	0.8274	2.8743	1.5174		Row Factor	59.3	<0.0001	****	Yes			Row Factor	94.4	<0.0001	****	Yes
									Column Factor	18.18	<0.0001	****	Yes			Column Factor	0.7876	0.1513	ns	No
				Bcl2/bax
				Sham		I/R			ANOVA table	SS	DF	MS	F (DFn, DFd)	P value		ANOVA table	SS	DF	MS	F (DFn, DFd)	P value
				NS	LA	NS	LA		Interaction	1.478	1	1.478	F (1, 12) = 43.64	P<0.0001		Interaction	0.02441	1	0.02441	F (1, 12) = 2.355	P=0.1509
				1.0873	1.1483	0.0427	0.2847		Row Factor	4.961	1	4.961	F (1, 12) = 146.5	P<0.0001		Row Factor	2.918	1	2.918	F (1, 12) = 281.5	P<0.0001
				1.1537	0.8664	0.0737	0.2028		Column Factor	1.521	1	1.521	F (1, 12) = 44.90	P<0.0001		Column Factor	0.02434	1	0.02434	F (1, 12) = 2.349	P=0.1513
				0.9284	1.1048	0.0938	0.1948		Residual	0.4065	12	0.03388				Residual	0.1244	12	0.01037
				0.8533	0.9028	0.0838	0.2362

## Sheet: Fig.4
									Table Analyzed	ROS
ROS
NOR		HR							Two-way ANOVA	Ordinary
DMSO	LA	DMSO	LA						Alpha	0.05
1.0294	1.0847	3.8844	2.9393
1.1837	1.1583	4.0193	2.2049						Source of Variation	% of total variation	P value	P value summary	Significant?
0.9783	0.9284	2.9994	1.8398						Interaction	8.231	0.0066	**	Yes
0.8247	0.8637	3.0294	2.0193						Row Factor	74.48	<0.0001	****	Yes
									Column Factor	8.105	0.0069	**	Yes
									ANOVA table	SS	DF	MS	F (DFn, DFd)	P value
									Interaction	1.53	1	1.53	F (1, 12) = 10.75	P=0.0066
									Row Factor	13.85	1	13.85	F (1, 12) = 97.26	P<0.0001
									Column Factor	1.507	1	1.507	F (1, 12) = 10.58	P=0.0069
									Residual	1.708	12	0.1424
				P47					Table Analyzed
				NOR		HR
				DMSO	LA	DMSO	LA		Two-way ANOVA	Ordinary
				1.1823	1.2094	3.2949	2.0933		Alpha	0.05
				0.8029	0.7928	2.0984	1.2849
				1.0292	1.0483	2.7748	1.6833		Source of Variation	% of total variation	P value	P value summary	Significant?
				0.9583	0.9485	2.4839	1.8473		Interaction	32.46	<0.0001	****	Yes
									Row Factor	24.05	<0.0001	****	Yes
				SOD2					Column Factor	32.8	<0.0001	****	Yes
				NOR		HR
				DMSO	LA	DMSO	LA		ANOVA table	SS	DF	MS	F (DFn, DFd)	P value
				1.0498	1.0847	0.4838	0.8838		Interaction	8.496	6	1.416	F (6, 36) = 18.21	P<0.0001
				1.1747	1.1738	0.6847	0.7392		Row Factor	6.295	2	3.148	F (2, 36) = 40.49	P<0.0001
				0.9093	0.9385	0.7048	0.7948		Column Factor	8.587	3	2.862	F (3, 36) = 36.82	P<0.0001
				0.9175	0.8475	0.5284	0.7729		Residual	2.799	36	0.07774
				GP91
				NOR		HR
				DMSO	LA	DMSO	LA
				1.0284	1.0783	2.9384	2.0983
				1.1693	1.1938	3.4938	1.4938
				0.9385	0.8475	2.0843	1.5983
				0.8295	0.9038	2.8475	1.8398
TUNEL									Table Analyzed	Tunel positive cell
NOR		HR
DMSO	LA	DMSO	LA						Two-way ANOVA	Ordinary
1.29	1.1	12	6.9						Alpha	0.05
1.02	1.21	10.2	7.2
1.17	1.22	9.7	5.8						Source of Variation	% of total variation	P value	P value summary	Significant?
1.15	1.09	11.2	6.6						Interaction	6.458	<0.0001	****	Yes
									Row Factor	85.45	<0.0001	****	Yes
									Column Factor	6.473	<0.0001	****	Yes
									ANOVA table	SS	DF	MS	F (DFn, DFd)	P value
									Interaction	17.2	1	17.2	F (1, 12) = 47.94	P<0.0001
									Row Factor	227.6	1	227.6	F (1, 12) = 634.3	P<0.0001
									Column Factor	17.24	1	17.24	F (1, 12) = 48.05	P<0.0001
									Residual	4.306	12	0.3588
LDH Release									Table Analyzed	LDH
NOR		HR
DMSO	LA	DMSO	LA						Two-way ANOVA	Ordinary
2.29	2.42	10.21	4.13						Alpha	0.05
1.83	3.02	11.94	5.38
3.02	1.89	8.89	5.03						Source of Variation	% of total variation	P value	P value summary	Significant?
2.49	2.75	9.37	4.28						Interaction	18.53	<0.0001	****	Yes
									Row Factor	59.59	<0.0001	****	Yes
									Column Factor	17.05	<0.0001	****	Yes
									ANOVA table	SS	DF	MS	F (DFn, DFd)	P value
									Interaction	30.36	1	30.36	F (1, 12) = 46.08	P<0.0001
									Row Factor	97.61	1	97.61	F (1, 12) = 148.2	P<0.0001
									Column Factor	27.93	1	27.93	F (1, 12) = 42.39	P<0.0001
									Residual	7.906	12	0.6589
				c-caspase-3					Table Analyzed
				NOR		HR
				DMSO	LA	DMSO	LA		Two-way ANOVA	Ordinary
				1.0475	1.1738	2.8398	2.0933		Alpha	0.05
				1.1394	0.9284	2.7938	1.7384
				0.9284	1.0743	2.2847	1.2984		Source of Variation	% of total variation	P value	P value summary	Significant?
				0.8838	0.8274	2.5832	1.6399		Interaction	35.62	<0.0001	****	Yes
									Row Factor	28.33	<0.0001	****	Yes
				BCL2					Column Factor	30.94	<0.0001	****	Yes
				NOR		HR
				DMSO	LA	DMSO	LA		ANOVA table	SS	DF	MS	F (DFn, DFd)	P value
				1.0485	1.1627	0.3847	0.7637		Interaction	9.255	6	1.543	F (6, 36) = 41.87	P<0.0001
				1.1628	1.1029	0.6487	0.5938		Row Factor	7.361	2	3.68	F (2, 36) = 99.91	P<0.0001
				0.9283	0.9029	0.4837	0.6639		Column Factor	8.038	3	2.679	F (3, 36) = 72.74	P<0.0001
				0.8738	0.8293	0.5038	0.7092		Residual	1.326	36	0.03684
				BCL2
				NOR		HR
				DMSO	LA	DMSO	LA
				1.0485	1.1194	3.2094	2.1094
				1.1283	0.8398	2.8398	1.8734
				0.8928	1.0748	2.6984	1.9038
				0.9586	0.9028	2.7183	1.3985

## Sheet: Fig.5
NO Production									Table Analyzed	NO production
Sham		I/R
NS	LA	NS	LA						Two-way ANOVA	Ordinary
1.0938	0.8374	0.2883	0.7573						Alpha	0.05
1.2129	1.0539	0.3192	0.3829
0.7837	1.1492	0.4193	0.4429						Source of Variation	% of total variation	P value	P value summary	Significant?
1.0937	0.7938	0.2094	0.6398						Interaction	2.375	0.1601	ns	No
0.9283	1.2329	0.6384	0.5829						Row Factor	72.64	<0.0001	****	Yes
0.9427	1.0218	0.4928	0.7249						Column Factor	2.669	0.1376	ns	No
									ANOVA table	SS	DF	MS	F (DFn, DFd)	P value
									Interaction	0.05315	1	0.05315	F (1, 20) = 2.129	P=0.1601
									Row Factor	1.626	1	1.626	F (1, 20) = 65.11	P<0.0001
									Column Factor	0.05972	1	0.05972	F (1, 20) = 2.392	P=0.1376
									Residual	0.4993	20	0.02497
iNOS mRNA Level									Table Analyzed	NOS mRNA
Sham		I/R
NS	LA	NS	LA						Two-way ANOVA	Ordinary
1.0483	1.0837	1.9283	2.3392						Alpha	0.05
1.1428	1.1328	2.2784	1.6398
0.9284	0.8274	2.7387	2.1783						Source of Variation	% of total variation	P value	P value summary	Significant?
0.9027	1.0028	2.0293	1.8837						Interaction	29.1	<0.0001	****	Yes
									Row Factor	16.94	<0.0001	****	Yes
eNOS mRNA Level									Column Factor	41.24	<0.0001	****	Yes
Sham		I/R
NS	LA	NS	LA						ANOVA table	SS	DF	MS	F (DFn, DFd)	P value
1.2193	1.0284	1.8298	2.8398						Interaction	6.59	6	1.098	F (6, 36) = 13.73	P<0.0001
0.8293	1.149	1.5538	3.3294						Row Factor	3.836	2	1.918	F (2, 36) = 23.97	P<0.0001
1.0383	0.8372	1.2984	2.1983						Column Factor	9.341	3	3.114	F (3, 36) = 38.91	P<0.0001
0.9647	1.0328	2.0183	3.7283						Residual	2.881	36	0.08002
nNOS mRNA Level
Sham		I/R
NS	LA	NS	LA
1.1827	1.0374	1.0283	1.0928
1.0382	1.1284	0.7363	1.1274
0.8827	0.9284	1.1287	1.4098
0.9274	0.9428	1.1383	0.7938
									Table Analyzed	NOS proteins
				iNOS indensity
				Sham		I/R			Two-way ANOVA	Ordinary
				NS	LA	NS	LA		Alpha	0.05
				1.0783	1.1736	2.8374	2.8374
				0.8274	0.7938	2.2103	2.4939		Source of Variation	% of total variation	P value	P value summary	Significant?
				1.1428	1.0382	1.7938	2.0048		Interaction	32.99	<0.0001	****	Yes
				1.0285	1.0185	2.6639	1.5928		Row Factor	18.43	<0.0001	****	Yes
									Column Factor	34.58	<0.0001	****	Yes
				eNOS indensity
				Sham		I/R			ANOVA table	SS	DF	MS	F (DFn, DFd)	P value
				NS	LA	NS	LA		Interaction	6.396	6	1.066	F (6, 36) = 14.14	P<0.0001
				1.0285	1.1029	1.2039	2.5838		Row Factor	3.573	2	1.786	F (2, 36) = 23.69	P<0.0001
				1.2835	0.9384	1.1928	2.9736		Column Factor	6.703	3	2.234	F (3, 36) = 29.63	P<0.0001
				1.009	0.9174	0.9184	2.4198		Residual	2.714	36	0.0754
				0.7294	1.1029	1.0284	2.0018
				nNOS indensity
				Sham		I/R
				NS	LA	NS	LA
				1.0284	1.0028	1.0238	1.1638
				1.1538	1.2194	0.8375	0.8274
				0.8928	0.7938	0.9028	1.1763
				0.9274	1.0274	1.1285	0.8274
iNOS mRNA Level
NOR		HR							Two-way ANOVA	NOS mRNA
DMSO	LA	DMSO	LA						Alpha	0.05
1.1428	1.2092	3.2983	2.8932
0.8294	1.1847	3.7622	2.7184						Source of Variation	% of total variation	P value	P value summary	Significant?
1.1029	0.8174	2.8938	3.0293						Interaction	27.75	<0.0001	****	Yes
0.8874	0.9174	2.7587	3.5928						Row Factor	24.51	<0.0001	****	Yes
									Column Factor	40.48	<0.0001	****	Yes
eNOS mRNA Level
NOR		HR							ANOVA table	SS	DF	MS	F (DFn, DFd)	P value
DMSO	LA	DMSO	LA						Interaction	10.39	6	1.731	F (6, 36) = 22.92	P<0.0001
1.0284	1.1328	1.3984	2.7932						Row Factor	9.172	2	4.586	F (2, 36) = 60.71	P<0.0001
0.8274	1.0284	1.7368	2.8398						Column Factor	15.15	3	5.05	F (3, 36) = 66.85	P<0.0001
1.1647	0.8274	1.9092	1.9738						Residual	2.719	36	0.07553
1.0983	0.9738	2.0183	3.2018
nNOS mRNA Level
NOR		HR
DMSO	LA	DMSO	LA
1.2184	1.1382	1.2109	1.1284
0.7928	0.8984	0.7928	0.8375
0.9274	1.149	0.8827	1.0833
1.0783	0.8274	1.1029	0.9184
									Table Analyzed	NOS proteins
				iNOS indensity
				Sham		I/R			Two-way ANOVA	Ordinary
				NS	LA	NS	LA		Alpha	0.05
				1.1483	0.7983	2.8374	2.4938
				0.8928	1.2083	3.538	3.4918		Source of Variation	% of total variation	P value	P value summary	Significant?
				0.9374	0.9483	3.0298	2.8173		Interaction	23.66	<0.0001	****	Yes
				1.1033	1.0736	1.9283	3.0019		Row Factor	20.78	<0.0001	****	Yes
									Column Factor	46.09	<0.0001	****	Yes
				eNOS indensity
				Sham		I/R			ANOVA table	SS	DF	MS	F (DFn, DFd)	P value
				NS	LA	NS	LA		Interaction	7.632	6	1.272	F (6, 36) = 14.99	P<0.0001
				1.0375	0.8375	2.1092	2.8373		Row Factor	6.701	2	3.35	F (2, 36) = 39.48	P<0.0001
				1.1593	1.1029	1.8728	3.0283		Column Factor	14.86	3	4.954	F (3, 36) = 58.38	P<0.0001
				1.0028	0.9746	1.7465	2.2844		Residual	3.055	36	0.08487
				0.8038	1.1183	1.8873	2.7958
				nNOS indensity
				Sham		I/R
				NS	LA	NS	LA
				1.0483	1.1392	1.0938	0.7928
				1.1593	0.8374	1.1938	1.3293
				0.8183	0.7963	1.3833	1.2283
				1.0283	1.2736	0.8827	0.8937

## Sheet: Fig.6
			Keap-1 indensity					Table Analyzed	组织NRF2蛋白定量
			Sham		I/R
			NS	LA	NS	LA		Two-way ANOVA	Ordinary
			1.0837	1.0284	3.0192	1.7363		Alpha	0.05
			1.1328	1.1438	2.8374	1.3394
			0.8837	0.8746	2.2475	2.0843		Source of Variation	% of total variation	P value	P value summary	Significant?
			0.9274	0.9725	1.9355	1.2949		Interaction	47.25	<0.0001	****	Yes
								Row Factor	27.32	<0.0001	****	Yes
			Nrf2 indensity					Column Factor	8.187	0.0027	**	Yes
			Sham		I/R
			NS	LA	NS	LA		ANOVA table	SS	DF	MS	F (DFn, DFd)	P value
			1.1928	1.1274	0.4958	0.9283		Interaction	9.104	6	1.517	F (6, 36) = 16.45	P<0.0001
			0.8938	0.8374	0.4193	0.8848		Row Factor	5.264	2	2.632	F (2, 36) = 28.53	P<0.0001
			0.9029	1.1728	0.6938	0.7938		Column Factor	1.577	3	0.5258	F (3, 36) = 5.699	P=0.0027
			1.0073	0.8837	0.5746	0.6693		Residual	3.321	36	0.09226
			HO-1 indensity
			Sham		I/R
			NS	LA	NS	LA
			1.1392	1.9283	1.0284	1.7398
			0.7938	2.6837	1.0837	1.8294
			0.9028	1.8375	0.9384	2.9374
			1.2084	1.9475	1.3349	1.5539
NRF2 IHC score								Table Analyzed	NRF2 IHC Score
Sham		I/R
NS	LA	NS	LA					Two-way ANOVA	Ordinary
8.48	6.93	2.48	5.934					Alpha	0.05
8.84	7.72	3.29	4.43
7.49	8.03	2.74	4.93					Source of Variation	% of total variation	P value	P value summary	Significant?
6.63	7.19	2.02	5.28					Interaction	11.13	0.0013	**	Yes
								Row Factor	75.31	<0.0001	****	Yes
								Column Factor	5.927	0.01	*	Yes
								ANOVA table	SS	DF	MS	F (DFn, DFd)	P value
								Interaction	8.43	1	8.43	F (1, 12) = 17.50	P=0.0013
								Row Factor	57.03	1	57.03	F (1, 12) = 118.4	P<0.0001
								Column Factor	4.488	1	4.488	F (1, 12) = 9.316	P=0.0100
								Residual	5.781	12	0.4818
								Table Analyzed	NRF2 in nuclear
								Two-way ANOVA	Ordinary
								Alpha	0.05
								Source of Variation	% of total variation	P value	P value summary	Significant?
								Interaction	15.62	0.021	*	Yes
								Row Factor	43.76	0.0008	***	Yes
Nrf2 indensity in nuclear								Column Factor	14.02	0.0272	*	Yes
Sham		I/R
NS	LA	NS	LA					ANOVA table	SS	DF	MS	F (DFn, DFd)	P value
1.2019	1.1083	0.6384	0.7837					Interaction	0.1432	1	0.1432	F (1, 12) = 7.044	P=0.0210
1.1726	0.8274	0.4938	0.9029					Row Factor	0.4012	1	0.4012	F (1, 12) = 19.74	P=0.0008
0.9102	1.0382	0.3289	0.9827					Column Factor	0.1285	1	0.1285	F (1, 12) = 6.323	P=0.0272
0.7928	1.0638	0.5928	0.8583					Residual	0.2439	12	0.02032
								Table Analyzed	Proteins
				Keap-1 indensity
				NOR		HR		Two-way ANOVA	Ordinary
				DMSO	LA	DMSO	LA	Alpha	0.05
				1.0475	1.0384	2.393	2.2093
				1.1329	1.1847	3.2993	1.5986	Source of Variation	% of total variation	P value	P value summary	Significant?
				0.9284	0.8395	3.0293	1.7758	Interaction	49.87	<0.0001	****	Yes
				0.8928	0.9584	2.019	1.2093	Row Factor	35.94	<0.0001	****	Yes
								Column Factor	1.515	0.2487	ns	No
				NRF2 indensity
				NOR		HR		ANOVA table	SS	DF	MS	F (DFn, DFd)	P value
				DMSO	LA	DMSO	LA	Interaction	9.068	6	1.511	F (6, 36) = 23.61	P<0.0001
				1.2032	0.9038	0.5383	0.9384	Row Factor	6.535	2	3.268	F (2, 36) = 51.04	P<0.0001
				1.1029	1.1392	0.3928	0.9029	Column Factor	0.2755	3	0.09184	F (3, 36) = 1.435	P=0.2487
				0.8028	0.8274	0.4018	0.6649	Residual	2.305	36	0.06402
				0.9183	1.1683	0.4928	0.7938
				HO-1 indensity
				NOR		HR
				DMSO	LA	DMSO	LA
				1.0738	1.184	0.2019	0.8738
				1.1848	1.2093	0.4393	0.7938
				0.8374	0.9029	0.3392	0.9284
				0.9203	0.7183	0.6737	0.5984
								Table Analyzed	NRF2 in nuclear
								Two-way ANOVA	Ordinary
								Alpha	0.05
								Source of Variation	% of total variation	P value	P value summary	Significant?
NRF2 indensity in nuclear								Interaction	14.78	0.0083	**	Yes
NOR		HR						Row Factor	50.85	<0.0001	****	Yes
DMSO	LA	DMSO	LA					Column Factor	16.55	0.0059	**	Yes
1.0483	0.8273	0.3023	0.7984
1.1837	1.1638	0.5039	0.8475					ANOVA table	SS	DF	MS	F (DFn, DFd)	P value
0.8093	0.9374	0.2283	0.9274					Interaction	0.1863	1	0.1863	F (1, 12) = 9.957	P=0.0083
0.94	1.1029	0.4827	0.7203					Row Factor	0.6408	1	0.6408	F (1, 12) = 34.25	P<0.0001
								Column Factor	0.2085	1	0.2085	F (1, 12) = 11.15	P=0.0059
								Residual	0.2245	12	0.01871

## Sheet: Fig.7
									Table Analyzed	P-AMPK/T-AMPK
				p-AMPKa/T-AMPKa
				NOR		HR			Two-way ANOVA	Ordinary
				DMSO	LA	DMSO	LA		Alpha	0.05
				1.1293	1.1084	0.4939	0.8374
				1.0938	1.1928	0.3928	0.7487		Source of Variation	% of total variation	P value	P value summary	Significant?
				0.9384	0.8022	0.3392	0.8028		Interaction	11.11	0.0136	*	Yes
				0.8737	0.9022	0.2984	0.5938		Row Factor	62.68	<0.0001	****	Yes
									Column Factor	10.25	0.0168	*	Yes
									ANOVA table	SS	DF	MS	F (DFn, DFd)	P value
									Interaction	0.1384	1	0.1384	F (1, 12) = 8.355	P=0.0136
									Row Factor	0.7805	1	0.7805	F (1, 12) = 47.12	P<0.0001
									Column Factor	0.1276	1	0.1276	F (1, 12) = 7.703	P=0.0168
									Residual	0.1988	12	0.01656
p-NRF2				T-NRF2					Table Analyzed	Proteins
NOR		HR		NOR		HR
DMSO	LA	DMSO	LA	DMSO	LA	DMSO	LA		Two-way ANOVA	Ordinary
1.2083	0.9483	0.5394	0.8373	1.0483	1.0485	0.4283	0.8948		Alpha	0.05
0.7983	0.8329	0.4394	0.9384	1.1029	1.1733	0.2938	0.8284
0.8576	1.1029	0.4958	1.0485	0.9029	0.7473	0.4985	0.7183		Source of Variation	% of total variation	P value	P value summary	Significant?
1.1493	1.1394	0.3948	0.7493	0.9384	1.1038	0.5193	0.6284		Interaction	1.278	0.8876	ns	No
									Row Factor	0.9305	0.4454	ns	No
HO-1									Column Factor	77.55	<0.0001	****	Yes
NOR		HR
DMSO	LA	DMSO	LA						ANOVA table	SS	DF	MS	F (DFn, DFd)	P value
1.0293	1.1039	0.4293	0.8373						Interaction	0.04183	6	0.006972	F (6, 36) = 0.3788	P=0.8876
1.1983	0.9384	0.3928	0.7372						Row Factor	0.03045	2	0.01523	F (2, 36) = 0.8273	P=0.4454
0.7938	0.8039	0.5299	0.6638						Column Factor	2.538	3	0.846	F (3, 36) = 45.97	P<0.0001
0.9475	1.1485	0.3195	0.6284						Residual	0.6626	36	0.01841
		LA							Number of families	1
NOR	HR	HR	HR-siRNA	HR-siNRF2	HR-DM				Number of comparisons per family	15
1.0293	3.1092	1.0647	1.2093	3.2093	2.7493				Alpha	0.05
1.1928	2.2019	1.1492	0.9029	2.7287	3.1022
0.8373	3.0848	0.9283	1.1029	3.1029	2.3029				Tukey's multiple comparisons test	Mean Diff.	95.00% CI of diff.	Below threshold?	Summary	Adjusted P Value
0.9584	2.7647	0.8837	0.9283	2.2019	2.9475				Column A vs. Column B	-1.786	-2.475 to -1.097	Yes	****	<0.0001
									Column A vs. Column C	-0.002025	-0.6910 to 0.6870	No	ns	>0.9999
									Column A vs. Column D	-0.0314	-0.7204 to 0.6576	No	ns	>0.9999
									Column A vs. Column E	-1.806	-2.495 to -1.117	Yes	****	<0.0001
									Column A vs. Column F	-1.771	-2.460 to -1.082	Yes	****	<0.0001
									Column B vs. Column C	1.784	1.095 to 2.473	Yes	****	<0.0001
									Column B vs. Column D	1.754	1.065 to 2.443	Yes	****	<0.0001
									Column B vs. Column E	-0.02055	-0.7096 to 0.6685	No	ns	>0.9999
									Column B vs. Column F	0.01468	-0.6743 to 0.7037	No	ns	>0.9999
									Column C vs. Column D	-0.02937	-0.7184 to 0.6596	No	ns	>0.9999
									Column C vs. Column E	-1.804	-2.493 to -1.115	Yes	****	<0.0001
									Column C vs. Column F	-1.769	-2.458 to -1.080	Yes	****	<0.0001
									Column D vs. Column E	-1.775	-2.464 to -1.086	Yes	****	<0.0001
									Column D vs. Column F	-1.74	-2.429 to -1.051	Yes	****	<0.0001
									Column E vs. Column F	0.03522	-0.6538 to 0.7242	No	ns	>0.9999
				p-AMPK					Table Analyzed	T-AMPK
				NOR	HR	HR-LA	HR-LA-DM
				1.0837	0.2984	1.0539	0.1928		Two-way ANOVA	Ordinary
				1.1284	0.3284	1.1429	0.2284		Alpha	0.05
				0.8392	0.5938	0.8039	0.2837
				0.9584	0.4683	1.0038	0.3128		Source of Variation	% of total variation	P value	P value summary	Significant?
									Interaction	29.02	0.0004	***	Yes
									Row Factor	26.88	0.0006	***	Yes
									Column Factor	28.86	0.0005	***	Yes
									ANOVA table	SS	DF	MS	F (DFn, DFd)	P value
									Interaction	0.5069	1	0.5069	F (1, 12) = 22.84	P=0.0004
									Row Factor	0.4694	1	0.4694	F (1, 12) = 21.15	P=0.0006
									Column Factor	0.5041	1	0.5041	F (1, 12) = 22.72	P=0.0005
									Residual	0.2663	12	0.02219
									Table Analyzed	p-ampk
T-AMPK
NOR	HR	HR-LA	HR-LA-DM						Two-way ANOVA	Ordinary
1.2093	1.1203	1.2103	0.2102						Alpha	0.05
1.0293	0.8384	1.1438	0.3182
0.8293	0.9485	0.9283	0.2837						Source of Variation	% of total variation	P value	P value summary	Significant?
0.9638	1.1284	0.8029	0.4293						Interaction	1.39	0.1958	ns	No
									Row Factor	1.434	0.1894	ns	No
									Column Factor	88.29	<0.0001	****	Yes
									ANOVA table	SS	DF	MS	F (DFn, DFd)	P value
									Interaction	0.02772	1	0.02772	F (1, 12) = 1.876	P=0.1958
									Row Factor	0.02859	1	0.02859	F (1, 12) = 1.936	P=0.1894
									Column Factor	1.761	1	1.761	F (1, 12) = 119.2	P<0.0001
									Residual	0.1773	12	0.01477
p-NRF2									Table Analyzed	p-nrf2
NOR	HR	HR-LA	HR-LA-DM
1.1493	0.2739	1.1429	0.4192						Two-way ANOVA	Ordinary
0.9283	0.3192	0.8394	0.3928						Alpha	0.05
0.8739	0.4492	1.1539	0.2039
1.0928	0.5129	0.8739	0.5827						Source of Variation	% of total variation	P value	P value summary	Significant?
									Interaction	0.02153	0.8946	ns	No
									Row Factor	0.0003026	0.9875	ns	No
									Column Factor	85.87	<0.0001	****	Yes
									ANOVA table	SS	DF	MS	F (DFn, DFd)	P value
									Interaction	0.0003764	1	0.0003764	F (1, 12) = 0.01832	P=0.8946
									Row Factor	5.29e-06	1	5.29e-06	F (1, 12) = 0.0002574	P=0.9875
									Column Factor	1.501	1	1.501	F (1, 12) = 73.05	P<0.0001
									Residual	0.2466	12	0.02055
T-NRF2									Table Analyzed	T-nrf2
NOR	HR	HR-LA	HR-LA-DM
1.2048	0.3849	1.1293	0.7283						Two-way ANOVA	Ordinary
1.1029	0.4938	0.9428	1.0838						Alpha	0.05
0.9029	0.4184	0.9429	0.8584
0.8174	0.6294	1.0084	0.6593						Source of Variation	% of total variation	P value	P value summary	Significant?
									Interaction	12.48	0.0336	*	Yes
									Row Factor	12.32	0.0346	*	Yes
									Column Factor	49.19	0.0005	***	Yes
									ANOVA table	SS	DF	MS	F (DFn, DFd)	P value
									Interaction	0.1239	1	0.1239	F (1, 12) = 5.755	P=0.0336
									Row Factor	0.1223	1	0.1223	F (1, 12) = 5.680	P=0.0346
									Column Factor	0.4883	1	0.4883	F (1, 12) = 22.68	P=0.0005
									Residual	0.2583	12	0.02153
									Table Analyzed	p-nrf2 in nuclear
p-NRF2 in nuclear
NOR	HR	HR-LA	HR-LA-DM						Two-way ANOVA	Ordinary
1.2192	0.3933	1.0434	0.4284						Alpha	0.05
0.9091	0.5382	1.1493	0.2019
0.9482	0.4529	0.8392	0.4183						Source of Variation	% of total variation	P value	P value summary	Significant?
0.9393	0.4428	0.9485	0.5299						Interaction	0.1885	0.6737	ns	No
									Row Factor	0.3345	0.576	ns	No
									Column Factor	87.33	<0.0001	****	Yes
									ANOVA table	SS	DF	MS	F (DFn, DFd)	P value
									Interaction	0.002844	1	0.002844	F (1, 12) = 0.1862	P=0.6737
									Row Factor	0.005045	1	0.005045	F (1, 12) = 0.3304	P=0.5760
									Column Factor	1.317	1	1.317	F (1, 12) = 86.26	P<0.0001
									Residual	0.1832	12	0.01527
